# Supplementary material for: Prevalence of Liver Cystic Echinococcosis in Türkiye: A Systematic Review of Population-Based Ultrasound Imaging Surveys
Source: Pathogens. 2026 May 4;15(5):496. doi: 10.3390/pathogens15050496 (PMC13209782; doi:10.3390/pathogens15050496)
Supplement: Supplementary file 1 [file pathogens-15-00496-s001.zip]

Archive with 1 entries (1 files):
- pathogens-4231116-supplementary.pdf
